# Supplementary material for: Available data do not rule out Ctenophora as the sister group to all other Metazoa
Source: Nat Commun. 2023 Feb 10;14:711. doi: 10.1038/s41467-023-36151-6 (PMC9918479; doi:10.1038/s41467-023-36151-6)
Supplement: Supplementary file 2 — Supplementary Data 1 [file 41467_2023_36151_MOESM2_ESM.zip]

Archive with 17 entries (17 files):
- BEA_R20_R1.treefile
- BEA_R20_L3.treefile
- BEA_R20_L2.treefile
- BEA_R20_L4.treefile
- BEA_R20_L1_R20.treefile
- LEAN_R1_R20.treefile
- LEAN_R2_R20.treefile
- LEAN_L4_R20.treefile
- LEAN_L3_R20.treefile
- LEAN_L2_R20.treefile
- LEAN_L1_R20.treefile
- LEAP_L4_R20.treefile
- LEAP_L3_R20.treefile
- LEAP_L2_R20.treefile
- LEAP_L1_R20.treefile
- LEAP_R2_R20.treefile
- LEAP_R1_R20.treefile
