# Supplementary material for: Available data do not rule out Ctenophora as the sister group to all other Metazoa
Source: Nat Commun. 2023 Feb 10;14:711. doi: 10.1038/s41467-023-36151-6 (PMC9918479; doi:10.1038/s41467-023-36151-6)
Supplement: Supplementary file 2 — Supplementary Data 1 [file 41467_2023_36151_MOESM2_ESM.zip › BEA_R20_R1.treefile]

(Aeropyrum0:0.1227421447,(((((((((((Arabidopsi:0.0166368746,Oryza_sati:0.0195678383)100:0.0073593166,Gymnosperm:0.0114822925)100:0.0079386730,Physcomitr:0.0190881018)100:0.0243004069,(Chlamydomo:0.0318857564,Gunaliella:0.0396869452)100:0.0302716419)100:0.0229221882,Ghodophyta:0.0910111733)99:0.0097379302,(((((((((Candida_al:0.0281885723,Saccharomy:0.0307266732)100:0.0343683922,Aeurospora:0.0525231605)100:0.0155320326,Schizosacc:0.0529757558)100:0.0154669359,(Cryptococc:0.0510658448,Ustilago_m:0.0440067471)100:0.0205955706)100:0.0090063053,Glomus_int:0.0358931555)96:0.0062959499,Chytridiom:0.0546378334)100:0.0093423187,Encephalit:0.3285202005)61:0.0116637115,(((Drosophila:0.0580462177,(Mammalians:0.0273064500,Tunicates0:0.0455236272)98:0.0087241271)100:0.0083364893,Hydrozoa00:0.0578512270)100:0.0136153652,Monosiga_b:0.0792807018)100:0.0203333733)61:0.0120499276,(Dictyostel:0.0865674353,Mastigamoe:0.0948521441)99:0.0147076402)61:0.0081563765)60:0.0098051879,(((Phaeodacty:0.0375742427,Thalassios:0.0317020945)100:0.0461256714,Phaeophyce:0.0514240966)96:0.0095821263,Phytophtho:0.0536654745)100:0.0301807507)60:0.0149709486,((((Babesia_bo:0.0400677213,Theileria0:0.0387585098)100:0.0471334728,Plasmodium:0.0776434413)100:0.0177935748,(Eimeria000:0.0413321784,Toxoplasma:0.0274719180)100:0.0239568186)100:0.0142858605,Cryptospor:0.0842528611)100:0.0433495147)59:0.0194168241,Ciliophora:0.1211174889)100:0.3314294769,((Archaeoglo:0.1294484258,Methanococ:0.1012059838)95:0.0243077361,Pyrococcus:0.1023347727)100:0.0374847995)100:0.0555888497,Pyrobaculu:0.1701747500)100:0.0314491428,Sulfolobus:0.1227931322);
