# Supplementary material for: Available data do not rule out Ctenophora as the sister group to all other Metazoa
Source: Nat Commun. 2023 Feb 10;14:711. doi: 10.1038/s41467-023-36151-6 (PMC9918479; doi:10.1038/s41467-023-36151-6)
Supplement: Supplementary file 2 — Supplementary Data 1 [file 41467_2023_36151_MOESM2_ESM.zip › BEA_R20_L3.treefile]

(Aeropyrum0:0.3359660453,((((((((((((Arabidopsi:0.0592571308,Oryza_sati:0.0632186177)100:0.0250199885,Gymnosperm:0.0434817473)100:0.0275345993,Physcomitr:0.0629642758)100:0.0686560140,(Chlamydomo:0.0901772527,Dunaliella:0.1132111850)100:0.0824268506)100:0.0647816386,Rhodophyta:0.2481875455)100:0.0265515985,((((((Babesia_bo:0.1262423736,Theileria0:0.1209090604)100:0.1327144194,Plasmodium:0.2379731829)100:0.0517102800,(Eimeria000:0.1283934518,Toxoplasma:0.0913747660)100:0.0693044569)100:0.0391030318,Cryptospor:0.2315507343)100:0.1180474500,Ciliophora:0.4049491271)100:0.0498774823,(((Phaeodacty:0.1016621309,Thalassios:0.0943455471)100:0.1297111567,Phaeophyce:0.1504736465)95:0.0213412473,Phytophtho:0.1540252172)100:0.0855351330)100:0.0271917040)100:0.0235633212,(Dictyostel:0.2547214178,Mastigamoe:0.2797985954)100:0.0379828093)100:0.0317612107,(((Drosophila:0.1657798806,(Mammalians:0.0873211149,Tunicates0:0.1365185666)100:0.0244157154)100:0.0279848046,Hydrozoa00:0.1559942508)100:0.0360313872,Monosiga_b:0.2223205120)100:0.0514823442)99:0.0281809057,(((((Candida_al:0.0841982567,Saccharomy:0.0970269720)100:0.1026719968,Neurospora:0.1523173510)100:0.0408314246,Schizosacc:0.1570006716)100:0.0438390624,(Cryptococc:0.1505347223,Ustilago_m:0.1208133533)100:0.0598211154)100:0.0330798261,(Chytridiom:0.1582073726,Glomus_int:0.1151159357)79:0.0269512801)100:0.0392519648)100:0.1347284074,Encephalit:0.8010354109)100:1.0577815280,((Archaeoglo:0.3495260326,Methanococ:0.2671912733)100:0.0682449266,Pyrococcus:0.2611642264)100:0.1110196425)100:0.1246711226,Pyrobaculu:0.4471906369)100:0.1014583009,Sulfolobus:0.3552032939);
