# Supplementary material for: Available data do not rule out Ctenophora as the sister group to all other Metazoa
Source: Nat Commun. 2023 Feb 10;14:711. doi: 10.1038/s41467-023-36151-6 (PMC9918479; doi:10.1038/s41467-023-36151-6)
Supplement: Supplementary file 2 — Supplementary Data 1 [file 41467_2023_36151_MOESM2_ESM.zip › BEA_R20_L2.treefile]

(Aeropyrum0:0.3864790564,((((((((((((Arabidopsi:0.0607290695,Oryza_sati:0.0649640841)100:0.0263533860,Gymnosperm:0.0445692820)100:0.0274157944,Physcomitr:0.0672417376)100:0.0709899843,(Chlamydomo:0.0922694123,Dunaliella:0.1143402579)100:0.0880539288)100:0.0642964722,Rhodophyta:0.2607479820)100:0.0286757744,((((((Babesia_bo:0.1335807369,Theileria0:0.1239652450)100:0.1387652627,Plasmodium:0.2503103898)100:0.0500425880,(Eimeria000:0.1352478582,Toxoplasma:0.0932575565)100:0.0779074468)100:0.0425911226,Cryptospor:0.2401570157)100:0.1156180796,Ciliophora:0.4108675587)96:0.0521704547,(((Phaeodacty:0.1060612600,Thalassios:0.0979079824)100:0.1328978413,Phaeophyce:0.1515412801)99:0.0249452945,Phytophtho:0.1608140397)100:0.0892545680)96:0.0281145278)96:0.0229524001,(Dictyostel:0.2583878851,Mastigamoe:0.2835728959)100:0.0418832810)96:0.0314197421,(((Drosophila:0.1718680055,(Mammalians:0.0895736131,Tunicates0:0.1429525248)100:0.0267480485)100:0.0274452133,Hydrozoa00:0.1621780158)100:0.0381081274,Monosiga_b:0.2341093037)100:0.0539279321)90:0.0271246332,((((((Candida_al:0.0869228356,Saccharomy:0.1009115105)100:0.1044046964,Neurospora:0.1599392685)100:0.0430690981,Schizosacc:0.1644730775)100:0.0447948491,(Cryptococc:0.1555936854,Ustilago_m:0.1278643759)100:0.0634159775)100:0.0262560476,Glomus_int:0.1343179401)56:0.0159644776,Chytridiom:0.1783251782)100:0.0370149065)96:0.1511197827,Encephalit:0.8107198523)100:0.9278652306,((Archaeoglo:0.3881493489,Methanococ:0.3038888872)100:0.0792692601,Pyrococcus:0.2952573087)100:0.1263938080)100:0.1397974272,Pyrobaculu:0.5017037550)100:0.1148128764,Sulfolobus:0.3890550888);
