# Supplementary material for: Available data do not rule out Ctenophora as the sister group to all other Metazoa
Source: Nat Commun. 2023 Feb 10;14:711. doi: 10.1038/s41467-023-36151-6 (PMC9918479; doi:10.1038/s41467-023-36151-6)
Supplement: Supplementary file 2 — Supplementary Data 1 [file 41467_2023_36151_MOESM2_ESM.zip › BEA_R20_L4.treefile]

(Aeropyrum0:0.4791680060,((((((((((Arabidopsi:0.0668548313,Oryza_sati:0.0722896072)100:0.0288123163,Gymnosperm:0.0496704716)100:0.0313817757,Physcomitr:0.0733659220)100:0.0822097736,(Chlamydomo:0.1049318050,Dunaliella:0.1299196859)100:0.1038721234)100:0.0754074471,Rhodophyta:0.3115311298)100:0.0331654088,(((((((((Candida_al:0.0972704030,Saccharomy:0.1113205176)100:0.1228395520,Neurospora:0.1830003247)100:0.0474841886,Schizosacc:0.1895496846)100:0.0516404309,(Cryptococc:0.1800995077,Ustilago_m:0.1458569025)100:0.0725318168)100:0.0306870874,Glomus_int:0.1471248558)78:0.0177271184,Chytridiom:0.2056107441)100:0.0348035927,Encephalit:1.3034378685)85:0.0371756220,(((Drosophila:0.2003420777,(Mammalians:0.1007402783,Tunicates0:0.1623421722)100:0.0270011010)100:0.0312336186,Hydrozoa00:0.1875026576)100:0.0451304711,Monosiga_b:0.2738227545)100:0.0596714056)85:0.0366567353,(Dictyostel:0.3165935631,Mastigamoe:0.3486591061)100:0.0421424609)84:0.0240857338)52:0.0281718845,(((Phaeodacty:0.1211228829,Thalassios:0.1125731792)100:0.1616752596,Phaeophyce:0.1784632172)99:0.0297483224,Phytophtho:0.1862937777)100:0.1063065534)50:0.0262218716,(((((Babesia_bo:0.1520868657,Theileria0:0.1412829327)100:0.1719195196,Plasmodium:0.2998562208)100:0.0571519144,(Eimeria000:0.1530030574,Toxoplasma:0.1072221107)100:0.0903297975)100:0.0481426792,Cryptospor:0.2887784192)100:0.1443388366,Ciliophora:0.5114423525)97:0.0327496569)100:1.4964888960,((Archaeoglo:0.4758610420,Methanococ:0.3624402431)100:0.0888369007,Pyrococcus:0.3559494987)100:0.1525134403)100:0.1869539159,Pyrobaculu:0.6512610272)100:0.1404756240,Sulfolobus:0.4814278657);
