# Supplementary material for: Available data do not rule out Ctenophora as the sister group to all other Metazoa
Source: Nat Commun. 2023 Feb 10;14:711. doi: 10.1038/s41467-023-36151-6 (PMC9918479; doi:10.1038/s41467-023-36151-6)
Supplement: Supplementary file 2 — Supplementary Data 1 [file 41467_2023_36151_MOESM2_ESM.zip › BEA_R20_L1_R20.treefile]

(Aeropyrum0:0.3175374179,((((((((((((Arabidopsi:0.0559765261,Oryza_sati:0.0594645893)100:0.0240094092,Gymnosperm:0.0415518420)100:0.0250274962,Physcomitr:0.0615275107)100:0.0629596440,(Chlamydomo:0.0835809665,Dunaliella:0.1032548106)100:0.0781938244)100:0.0576547478,Rhodophyta:0.2327201328)100:0.0268333450,((((((Babesia_bo:0.1203466066,Theileria0:0.1124673168)100:0.1221554747,Plasmodium:0.2212497016)100:0.0458641831,(Toxoplasma:0.0853115571,Eimeria000:0.1210806310)100:0.0683712584)100:0.0388069669,Cryptospor:0.2129171242)100:0.0994342495,Ciliophora:0.3561632637)85:0.0473377742,(Phytophtho:0.1447053416,((Thalassios:0.0892903594,Phaeodacty:0.0958115878)100:0.1148018772,Phaeophyce:0.1379475679)99:0.0236939470)100:0.0793142809)83:0.0266150110)83:0.0213888384,(Dictyostel:0.2295910821,Mastigamoe:0.2472747382)100:0.0391601476)82:0.0285730918,(((Drosophila:0.1553579749,(Mammalians:0.0807598837,Tunicates0:0.1301674284)100:0.0244915040)100:0.0251007428,Hydrozoa00:0.1466359782)100:0.0351808484,Monosiga_b:0.2065361269)100:0.0484136421)78:0.0257024872,((((((Candida_al:0.0792041517,Saccharomy:0.0912631297)100:0.0932509082,Neurospora:0.1425498556)100:0.0391791305,Schizosacc:0.1478048859)100:0.0410212014,(Cryptococc:0.1392953252,Ustilago_m:0.1152076914)100:0.0567619782)100:0.0236798110,Glomus_int:0.1196604271)62:0.0152001885,Chytridiom:0.1604914086)100:0.0328286383)99:0.1447028629,Encephalit:0.6550551670)100:0.6923953334,((Archaeoglo:0.3170003271,Methanococ:0.2550310915)97:0.0659655601,Pyrococcus:0.2450724236)100:0.1016625554)100:0.1124532239,Pyrobaculu:0.4104749525)100:0.0944299218,Sulfolobus:0.3254927620);
