# Supplementary material for: Available data do not rule out Ctenophora as the sister group to all other Metazoa
Source: Nat Commun. 2023 Feb 10;14:711. doi: 10.1038/s41467-023-36151-6 (PMC9918479; doi:10.1038/s41467-023-36151-6)
Supplement: Supplementary file 2 — Supplementary Data 1 [file 41467_2023_36151_MOESM2_ESM.zip › LEAN_R1_R20.treefile]

(Caenorhabd:0.0055707681,C0briggsae:0.0041459837,(Ancylostom:0.0248456480,(Pristionch:0.0440043596,((Brugia_mal:0.0218978017,Ascaris0su:0.0134754300)100:0.0199515152,(((Meloidogyn:0.0411643734,Heteroderi:0.0350228771)100:0.0341722701,Strongyloi:0.0847633142)98:0.0086725985,(Trichoceph:0.0924091382,(((((((Coleoptera:0.0274068863,Apis0melli:0.0274694317)67:0.0042310328,(Siphonapte:0.0197799269,Bombyx0mor:0.0312211957)74:0.0036019272)90:0.0043659194,Hemiptera0:0.0546056871)87:0.0034193802,((Drosophila:0.0137817406,Glossina0m:0.0169356098)100:0.0197110212,Anopheles0:0.0316960857)100:0.0147239076)100:0.0144851045,Crustacea0:0.0748003188)100:0.0084471961,Chelicerat:0.0438059243)100:0.0091655793,(((Echinoderm:0.0560768767,Cephalocho:0.0476359022)58:0.0057814215,(Urochordat:0.0677446945,(Mammalia00:0.0101748255,Actinopter:0.0126424399)100:0.0276511102)85:0.0067525554)100:0.0092922098,((((((((Neurospora:0.0238122293,Magnaporth:0.0274598586)100:0.0083580763,Gibberella:0.0314195976)100:0.0167914567,Eurotiomyc:0.0338859638)100:0.0423407809,(Candida0al:0.0434616212,Saccharomy:0.0559584345)100:0.0540385393)100:0.0182522035,Schizosacc:0.0843633504)100:0.0211133376,(Ustilago0m:0.0737800841,(Homobasidi:0.0475259608,Cryptococc:0.0710754674)100:0.0120834841)100:0.0266002003)100:0.0141963310,Glomales00:0.0546857100)93:0.0094581639,Chytridiom:0.0966195621)100:0.0860934196)81:0.0084084591)100:0.0296467712)100:0.0383352092)100:0.0080083253)100:0.0125979447)100:0.0163876243)100:0.0267967700);
