# Supplementary material for: Available data do not rule out Ctenophora as the sister group to all other Metazoa
Source: Nat Commun. 2023 Feb 10;14:711. doi: 10.1038/s41467-023-36151-6 (PMC9918479; doi:10.1038/s41467-023-36151-6)
Supplement: Supplementary file 2 — Supplementary Data 1 [file 41467_2023_36151_MOESM2_ESM.zip › LEAN_R2_R20.treefile]

(Caenorhabd:0.0059113948,C0briggsae:0.0042037771,(Ancylostom:0.0275885031,(Pristionch:0.0498273763,((Brugia_mal:0.0243339944,Ascaris0su:0.0143823834)100:0.0218631303,(((Meloidogyn:0.0477120082,Heteroderi:0.0382805584)100:0.0463819874,Strongyloi:0.1091022236)99:0.0105270963,(Trichoceph:0.1173284187,(((((((Coleoptera:0.0311615151,Apis0melli:0.0310296202)77:0.0047799926,(Siphonapte:0.0204112337,Bombyx0mor:0.0364920016)66:0.0032777367)89:0.0044294436,Hemiptera0:0.0646782124)83:0.0034991089,((Drosophila:0.0147211763,Glossina0m:0.0185338440)100:0.0229620936,Anopheles0:0.0358936313)100:0.0176499015)100:0.0175907494,Crustacea0:0.0957790851)100:0.0122504421,Chelicerat:0.0512582259)100:0.0105348565,(((Echinoderm:0.0681812705,Cephalocho:0.0554767817)69:0.0046955451,(Urochordat:0.0843156097,(Mammalia00:0.0102883796,Actinopter:0.0143924738)100:0.0324215807)71:0.0064079561)97:0.0070771489,((((((((Neurospora:0.0262335962,Magnaporth:0.0305197398)100:0.0094504543,Gibberella:0.0336719179)100:0.0211386483,Eurotiomyc:0.0361172277)100:0.0575582477,(Candida0al:0.0483066025,Saccharomy:0.0678706039)100:0.0790132402)100:0.0270457548,Schizosacc:0.1048401695)100:0.0327011608,(Ustilago0m:0.0905662679,(Homobasidi:0.0536387273,Cryptococc:0.0912844344)100:0.0137368393)100:0.0370587684)100:0.0278902556,Glomales00:0.0609252176)94:0.0132490572,Chytridiom:0.1240818802)100:0.1620541565)100:0.0144057710)100:0.0442044781)100:0.0594283878)98:0.0064997495)100:0.0162676300)100:0.0210543622)100:0.0314406204);
