# Supplementary material for: Available data do not rule out Ctenophora as the sister group to all other Metazoa
Source: Nat Commun. 2023 Feb 10;14:711. doi: 10.1038/s41467-023-36151-6 (PMC9918479; doi:10.1038/s41467-023-36151-6)
Supplement: Supplementary file 2 — Supplementary Data 1 [file 41467_2023_36151_MOESM2_ESM.zip › LEAN_L4_R20.treefile]

(Caenorhabd:0.0189481054,C0briggsae:0.0152866318,(Ancylostom:0.0772634507,(Pristionch:0.1433531775,((Brugia_mal:0.0800572009,Ascaris0su:0.0505537127)100:0.0600080785,(((Meloidogyn:0.1330952403,Heteroderi:0.1106680996)100:0.1223478830,Strongyloi:0.2776094359)99:0.0249443285,(Trichoceph:0.3253684713,(((((((Coleoptera:0.0917429129,Apis0melli:0.0871137696)97:0.0161015926,(Siphonapte:0.0626928347,Bombyx0mor:0.1055068463)93:0.0122279288)91:0.0165193379,((Drosophila:0.0519451427,Glossina0m:0.0572636565)100:0.0623249398,Anopheles0:0.1063897180)100:0.0490768077)59:0.0131339237,Hemiptera0:0.1822725970)100:0.0470325412,Crustacea0:0.2453359048)100:0.0255170464,Chelicerat:0.1659688796)100:0.0228289369,((Echinoderm:0.1967798529,(Cephalocho:0.1635344626,(Urochordat:0.2355304341,(Mammalia00:0.0405229919,Actinopter:0.0511358362)100:0.0905731767)79:0.0159153820)65:0.0124658266)100:0.0225969105,((((((((Neurospora:0.0777370282,Magnaporth:0.0891987122)100:0.0223861089,Gibberella:0.0965120556)100:0.0563270504,Eurotiomyc:0.1161765756)100:0.1366944052,(Candida0al:0.1484995591,Saccharomy:0.1771360278)100:0.1908370325)100:0.0548521817,Schizosacc:0.2884528144)100:0.0683684473,(Ustilago0m:0.2309376437,(Homobasidi:0.1592820231,Cryptococc:0.2350935885)100:0.0410389346)100:0.0897969398)100:0.0555122104,Glomales00:0.1879460364)92:0.0241695362,Chytridiom:0.3410858588)100:0.2918281957)83:0.0242968487)100:0.1042039711)100:0.1356230131)100:0.0224987981)100:0.0364457754)100:0.0574881523)100:0.0953748068);
