# Supplementary material for: Available data do not rule out Ctenophora as the sister group to all other Metazoa
Source: Nat Commun. 2023 Feb 10;14:711. doi: 10.1038/s41467-023-36151-6 (PMC9918479; doi:10.1038/s41467-023-36151-6)
Supplement: Supplementary file 2 — Supplementary Data 1 [file 41467_2023_36151_MOESM2_ESM.zip › LEAN_L3_R20.treefile]

(Caenorhabd:0.0183041988,C0briggsae:0.0145620952,(Ancylostom:0.0715990272,(Pristionch:0.1285358392,((Brugia_mal:0.0732588421,Ascaris0su:0.0482752952)100:0.0546583863,(((Meloidogyn:0.1183584687,Heteroderi:0.1014771283)100:0.1037835217,Strongyloi:0.2401805406)100:0.0235145222,(Trichoceph:0.2729439311,(((((((Coleoptera:0.0849198577,Apis0melli:0.0782735866)74:0.0145168286,(Siphonapte:0.0587809127,Bombyx0mor:0.0953349555)94:0.0135549874)74:0.0111150175,Hemiptera0:0.1715525315)70:0.0122503188,((Drosophila:0.0491804341,Glossina0m:0.0534128065)100:0.0564248408,Anopheles0:0.0971066907)100:0.0416108671)100:0.0487092629,Crustacea0:0.2128777253)100:0.0238462843,Chelicerat:0.1481450905)100:0.0210592226,(((Echinoderm:0.1647551937,Cephalocho:0.1395848277)40:0.0143503901,(Urochordat:0.2067420036,(Mammalia00:0.0392921935,Actinopter:0.0478803230)100:0.0814444973)88:0.0202119064)100:0.0243931390,((((((((Neurospora:0.0726279533,Magnaporth:0.0822070863)100:0.0210167478,Gibberella:0.0873076410)100:0.0510902872,Eurotiomyc:0.1055652225)100:0.1173865348,(Candida0al:0.1333536253,Saccharomy:0.1564450491)100:0.1596732929)100:0.0500270246,Schizosacc:0.2425669410)100:0.0617348492,(Ustilago0m:0.1980818675,(Homobasidi:0.1416987556,Cryptococc:0.2015412504)100:0.0370820619)100:0.0756300930)100:0.0489040200,Glomales00:0.1704599209)94:0.0223801537,Chytridiom:0.2843167135)100:0.2445784482)71:0.0246782335)100:0.0910247482)100:0.1151477049)100:0.0214973162)100:0.0333511462)100:0.0507392270)100:0.0864396196);
