# Supplementary material for: Available data do not rule out Ctenophora as the sister group to all other Metazoa
Source: Nat Commun. 2023 Feb 10;14:711. doi: 10.1038/s41467-023-36151-6 (PMC9918479; doi:10.1038/s41467-023-36151-6)
Supplement: Supplementary file 2 — Supplementary Data 1 [file 41467_2023_36151_MOESM2_ESM.zip › LEAN_L2_R20.treefile]

(Caenorhabd:0.0190304671,C0briggsae:0.0149600244,(Ancylostom:0.0737421249,(Pristionch:0.1315428581,((Brugia_mal:0.0749047739,Ascaris0su:0.0505818009)100:0.0556690085,(((Meloidogyn:0.1217420418,Heteroderi:0.1049294444)100:0.1062117017,Strongyloi:0.2445634484)100:0.0252260789,(Trichoceph:0.2774299385,(((((((Coleoptera:0.0865204191,Apis0melli:0.0809754204)77:0.0145164342,(Siphonapte:0.0612581423,Bombyx0mor:0.0978246815)95:0.0141813691)76:0.0113891911,Hemiptera0:0.1740299141)62:0.0121910568,((Drosophila:0.0508716160,Glossina0m:0.0547101250)100:0.0583035313,Anopheles0:0.0999493909)100:0.0433562726)100:0.0492601559,Crustacea0:0.2176382899)100:0.0255249166,Chelicerat:0.1535748520)100:0.0214981853,(((Echinoderm:0.1692749898,Cephalocho:0.1423749678)57:0.0160394293,(Urochordat:0.2118453930,(Mammalia00:0.0401117549,Actinopter:0.0492358348)100:0.0835316974)81:0.0202741972)100:0.0249257372,((((((((Neurospora:0.0748366670,Magnaporth:0.0850266441)100:0.0222833376,Gibberella:0.0910298825)100:0.0531137878,Eurotiomyc:0.1084052865)100:0.1201423719,(Candida0al:0.1372686297,Saccharomy:0.1602196795)100:0.1610848064)100:0.0514406253,Schizosacc:0.2495418031)100:0.0604737840,(Ustilago0m:0.2053747806,(Homobasidi:0.1447140284,Cryptococc:0.2076884808)100:0.0389243920)100:0.0772358272)100:0.0471685024,Glomales00:0.1752093543)97:0.0250917248,Chytridiom:0.2841655931)100:0.2387198863)66:0.0252103829)100:0.0907145697)100:0.1158891172)100:0.0230743354)100:0.0341802040)100:0.0526167335)100:0.0885328332);
