# Supplementary material for: Available data do not rule out Ctenophora as the sister group to all other Metazoa
Source: Nat Commun. 2023 Feb 10;14:711. doi: 10.1038/s41467-023-36151-6 (PMC9918479; doi:10.1038/s41467-023-36151-6)
Supplement: Supplementary file 2 — Supplementary Data 1 [file 41467_2023_36151_MOESM2_ESM.zip › LEAN_L1_R20.treefile]

(Caenorhabd:0.0172671257,C0briggsae:0.0136316091,(Ancylostom:0.0665839805,(Pristionch:0.1167569032,((Brugia_mal:0.0675452613,Ascaris0su:0.0451362330)100:0.0493770459,(((Meloidogyn:0.1086282229,Heteroderi:0.0928967007)100:0.0916454627,Strongyloi:0.2153226353)100:0.0228887470,(((((((((Bombyx0mor:0.0877220449,Siphonapte:0.0554213039)91:0.0116707464,(Apis0melli:0.0737265201,Coleoptera:0.0770426112)85:0.0146926980)86:0.0148871805,((Drosophila:0.0459512960,Glossina0m:0.0492385620)100:0.0518051982,Anopheles0:0.0901884991)100:0.0408372880)63:0.0129941072,Hemiptera0:0.1486684818)100:0.0374889630,Crustacea0:0.1926673831)100:0.0241693274,Chelicerat:0.1353760533)100:0.0226935731,(Echinoderm:0.1589399051,(Cephalocho:0.1332240787,(Urochordat:0.1889333272,(Mammalia00:0.0360272381,Actinopter:0.0446297542)100:0.0734045834)81:0.0150299104)57:0.0126797932)100:0.0285673304)78:0.0289737221,((((((((Neurospora:0.0671577441,Magnaporth:0.0762220900)100:0.0205199513,Gibberella:0.0814023654)100:0.0471230657,Eurotiomyc:0.0967545769)100:0.1045506440,(Candida0al:0.1217415575,Saccharomy:0.1421764500)100:0.1402583047)100:0.0453370167,Schizosacc:0.2197916216)100:0.0527898026,(Ustilago0m:0.1814046868,(Homobasidi:0.1286647933,Cryptococc:0.1825116851)100:0.0362216717)100:0.0682874626)100:0.0413301830,Glomales00:0.1545587158)94:0.0226033390,Chytridiom:0.2487956690)100:0.1884141727)100:0.0641268601,Trichoceph:0.2450113340)100:0.0972973399)100:0.0218031804)100:0.0309219473)100:0.0465086976)100:0.0783795885);
