# Supplementary material for: Available data do not rule out Ctenophora as the sister group to all other Metazoa
Source: Nat Commun. 2023 Feb 10;14:711. doi: 10.1038/s41467-023-36151-6 (PMC9918479; doi:10.1038/s41467-023-36151-6)
Supplement: Supplementary file 2 — Supplementary Data 1 [file 41467_2023_36151_MOESM2_ESM.zip › LEAP_L4_R20.treefile]

(S0japonicu:0.0270961410,Schistosom:0.0256764603,(Fasciola0h:0.0991983062,(Echinococc:0.1961592319,(Dugesia0ja:0.3212384191,((((((((Coleoptera:0.0801940806,Apis0melli:0.0750552102)66:0.0145829259,(Siphonapte:0.0540332901,Bombyx0mor:0.0898748118)84:0.0126870885)52:0.0104556497,Hemiptera0:0.1585899940)86:0.0117734272,((Drosophila:0.0475219757,Glossina0m:0.0513130649)100:0.0539200971,Anopheles0:0.0930042694)100:0.0402956199)100:0.0471489973,Crustacea0:0.2008312048)100:0.0251842220,Chelicerat:0.1378334554)100:0.0314806951,((Echinoderm:0.1600074343,Cephalocho:0.1315278793)64:0.0145726148,(Urochordat:0.1993153142,(Mammalia00:0.0383490347,Actinopter:0.0458491233)100:0.0777042946)92:0.0194077080)100:0.0266298340)71:0.0271445788,((((((((Neurospora:0.0696467035,Magnaporth:0.0796575336)100:0.0203918945,Gibberella:0.0846087235)100:0.0506203177,Eurotiomyc:0.1001001739)100:0.1143800474,(Candida0al:0.1293144054,Saccharomy:0.1510846173)100:0.1569652635)100:0.0471950446,Schizosacc:0.2347330302)100:0.0604035339,(Ustilago0m:0.1932671388,(Homobasidi:0.1368408067,Cryptococc:0.1931743309)100:0.0346693679)100:0.0728261204)100:0.0519501033,Glomales00:0.1637768876)89:0.0189893882,Chytridiom:0.2641525814)100:0.2270440191)100:0.1114306686)100:0.0815760019)100:0.0745176334)100:0.0495217272);
