# Supplementary material for: Available data do not rule out Ctenophora as the sister group to all other Metazoa
Source: Nat Commun. 2023 Feb 10;14:711. doi: 10.1038/s41467-023-36151-6 (PMC9918479; doi:10.1038/s41467-023-36151-6)
Supplement: Supplementary file 2 — Supplementary Data 1 [file 41467_2023_36151_MOESM2_ESM.zip › LEAP_L3_R20.treefile]

(S0japonicu:0.0294298035,Schistosom:0.0270085100,(Fasciola0h:0.1128307590,(Echinococc:0.2386535815,(Dugesia0ja:0.3898840111,((((((((Coleoptera:0.0867061112,Apis0melli:0.0827274140)91:0.0157541256,(Siphonapte:0.0572174963,Bombyx0mor:0.1006887829)94:0.0122338374)87:0.0159191028,((Drosophila:0.0502243945,Glossina0m:0.0550457828)100:0.0601129541,Anopheles0:0.1021105933)100:0.0468398860)70:0.0128983857,Hemiptera0:0.1703234295)100:0.0450949210,Crustacea0:0.2310182046)100:0.0262614963,Chelicerat:0.1552170775)100:0.0353598897,((Echinoderm:0.1821465168,Cephalocho:0.1474058073)62:0.0149703045,(Urochordat:0.2277114004,(Mammalia00:0.0394263056,Actinopter:0.0494077290)100:0.0877531816)75:0.0194142598)100:0.0277424669)65:0.0275878217,((((((((Neurospora:0.0756560560,Magnaporth:0.0860642497)100:0.0217934338,Gibberella:0.0944352890)100:0.0556070521,Eurotiomyc:0.1121739790)100:0.1318931071,(Candida0al:0.1440253631,Saccharomy:0.1717885718)100:0.1848039788)100:0.0522975632,Schizosacc:0.2791115725)100:0.0661986520,(Ustilago0m:0.2253686949,(Homobasidi:0.1535348258,Cryptococc:0.2284345308)100:0.0388436636)100:0.0864201019)100:0.0543430521,Glomales00:0.1820172524)94:0.0235343999,Chytridiom:0.3115713807)100:0.2641208026)100:0.1269991349)100:0.1015257889)100:0.0905501246)100:0.0576971206);
