# Supplementary material for: Available data do not rule out Ctenophora as the sister group to all other Metazoa
Source: Nat Commun. 2023 Feb 10;14:711. doi: 10.1038/s41467-023-36151-6 (PMC9918479; doi:10.1038/s41467-023-36151-6)
Supplement: Supplementary file 2 — Supplementary Data 1 [file 41467_2023_36151_MOESM2_ESM.zip › LEAP_L2_R20.treefile]

(S0japonicu:0.0278755750,Schistosom:0.0269694226,(Fasciola0h:0.1008442848,(Echinococc:0.2015492772,(Dugesia0ja:0.3183728175,((((((((Coleoptera:0.0816017492,Apis0melli:0.0776893504)72:0.0143757069,(Siphonapte:0.0555632869,Bombyx0mor:0.0928249741)93:0.0135178106)67:0.0106322528,Hemiptera0:0.1625641101)69:0.0120990188,((Drosophila:0.0490753962,Glossina0m:0.0522287463)100:0.0562316039,Anopheles0:0.0956713390)100:0.0415600266)100:0.0486832389,Crustacea0:0.2032407748)100:0.0256382344,Chelicerat:0.1425790773)100:0.0318845415,((Echinoderm:0.1625280372,Cephalocho:0.1346294269)67:0.0162202957,(Urochordat:0.2041097314,(Mammalia00:0.0386990919,Actinopter:0.0476911800)100:0.0805876215)85:0.0199109324)100:0.0267837275)95:0.0320477360,((((((((Neurospora:0.0727294408,Magnaporth:0.0824056275)100:0.0218268362,Gibberella:0.0886487279)100:0.0504027875,Eurotiomyc:0.1051019473)100:0.1161158700,(Candida0al:0.1315565633,Saccharomy:0.1557049359)100:0.1551698960)100:0.0496231998,Schizosacc:0.2398739462)100:0.0587552731,(Ustilago0m:0.1993290136,(Homobasidi:0.1396430839,Cryptococc:0.2006114750)100:0.0376722801)100:0.0737434078)100:0.0479717562,Glomales00:0.1695751998)97:0.0235681933,Chytridiom:0.2622651898)100:0.2084059344)100:0.1054772163)100:0.0813193545)100:0.0751370598)100:0.0537649507);
