# Supplementary material for: Available data do not rule out Ctenophora as the sister group to all other Metazoa
Source: Nat Commun. 2023 Feb 10;14:711. doi: 10.1038/s41467-023-36151-6 (PMC9918479; doi:10.1038/s41467-023-36151-6)
Supplement: Supplementary file 2 — Supplementary Data 1 [file 41467_2023_36151_MOESM2_ESM.zip › LEAP_L1_R20.treefile]

(S0japonicu:0.0265114634,Schistosom:0.0251721516,((Echinococc:0.1868198788,(((((((((Bombyx0mor:0.0870247059,Siphonapte:0.0525269653)92:0.0118247250,(Apis0melli:0.0727826889,Coleoptera:0.0761277917)78:0.0146154843)76:0.0145488836,((Drosophila:0.0459065634,Glossina0m:0.0488503440)100:0.0515577550,Anopheles0:0.0895543687)100:0.0407589199)48:0.0128904742,Hemiptera0:0.1450830048)100:0.0375678844,Crustacea0:0.1880823060)100:0.0238716040,Chelicerat:0.1318452359)100:0.0283775718,((Echinoderm:0.1501278814,Cephalocho:0.1236615959)63:0.0163493740,(Urochordat:0.1879408480,(Mammalia00:0.0357977082,Actinopter:0.0447568441)100:0.0736789249)78:0.0191174831)100:0.0251868651)100:0.0329817569,((((((((Neurospora:0.0671392644,Magnaporth:0.0759495735)100:0.0203105296,Gibberella:0.0821409032)100:0.0467706863,Eurotiomyc:0.0972100281)100:0.1048354027,(Candida0al:0.1216392116,Saccharomy:0.1421379826)100:0.1400198729)100:0.0453406888,Schizosacc:0.2192676684)100:0.0536701684,(Ustilago0m:0.1812234396,(Homobasidi:0.1281080618,Cryptococc:0.1825353163)100:0.0362510262)100:0.0674724229)100:0.0432044719,Glomales00:0.1542858424)92:0.0219968042,Chytridiom:0.2399568246)100:0.1834222006)100:0.0924051645,Dugesia0ja:0.2902817232)100:0.0735700184)100:0.0689208787,Fasciola0h:0.0944269913)100:0.0508061158);
