# Supplementary material for: Available data do not rule out Ctenophora as the sister group to all other Metazoa
Source: Nat Commun. 2023 Feb 10;14:711. doi: 10.1038/s41467-023-36151-6 (PMC9918479; doi:10.1038/s41467-023-36151-6)
Supplement: Supplementary file 2 — Supplementary Data 1 [file 41467_2023_36151_MOESM2_ESM.zip › LEAP_R2_R20.treefile]

(S0japonicu:0.0066507694,Schistosom:0.0100192112,(Fasciola0h:0.0344276872,(Echinococc:0.0804764903,(Dugesia0ja:0.1638457288,(((((((Coleoptera:0.0308258338,Apis0melli:0.0301723065)83:0.0047420778,(Siphonapte:0.0198944568,Bombyx0mor:0.0360535725)64:0.0030685657)89:0.0041263750,Hemiptera0:0.0631926191)73:0.0033347118,((Drosophila:0.0145460127,Glossina0m:0.0185234859)100:0.0227398048,Anopheles0:0.0356653116)100:0.0180324675)100:0.0187406171,Crustacea0:0.0905849277)100:0.0114656391,Chelicerat:0.0498256004)100:0.0138551397,(((Echinoderm:0.0688232615,Cephalocho:0.0548569623)71:0.0052106063,(Urochordat:0.0844626481,(Mammalia00:0.0104177960,Actinopter:0.0142491081)100:0.0319683999)82:0.0063593475)98:0.0075031164,((((((((Neurospora:0.0264555016,Magnaporth:0.0303403661)100:0.0093538687,Gibberella:0.0339459436)100:0.0215752884,Eurotiomyc:0.0362614488)100:0.0584964661,(Candida0al:0.0496764727,Saccharomy:0.0675338945)100:0.0803209977)100:0.0277083501,Schizosacc:0.1065605652)100:0.0335880640,(Ustilago0m:0.0933139075,(Homobasidi:0.0537283876,Cryptococc:0.0914630611)100:0.0131996112)100:0.0370633417)100:0.0288935490,Glomales00:0.0626734317)93:0.0127344363,Chytridiom:0.1188003500)100:0.1657627220)98:0.0090522039)100:0.0743931140)100:0.0455444199)100:0.0280515731)100:0.0224828930);
