# Supplementary material for: Available data do not rule out Ctenophora as the sister group to all other Metazoa
Source: Nat Commun. 2023 Feb 10;14:711. doi: 10.1038/s41467-023-36151-6 (PMC9918479; doi:10.1038/s41467-023-36151-6)
Supplement: Supplementary file 2 — Supplementary Data 1 [file 41467_2023_36151_MOESM2_ESM.zip › LEAP_R1_R20.treefile]

(S0japonicu:0.0073383590,Schistosom:0.0087137098,(Fasciola0h:0.0312547622,(Echinococc:0.0638371971,(Dugesia0ja:0.1187689370,((((((((Coleoptera:0.0272847443,Apis0melli:0.0269342968)76:0.0041897252,(Siphonapte:0.0189726538,Bombyx0mor:0.0308837743)73:0.0037284284)87:0.0040927621,Hemiptera0:0.0539141093)75:0.0031947123,((Drosophila:0.0137858777,Glossina0m:0.0169034671)100:0.0195874655,Anopheles0:0.0316232321)100:0.0152480842)100:0.0149291137,Crustacea0:0.0729177229)100:0.0084017721,Chelicerat:0.0426148439)100:0.0125906943,((Echinoderm:0.0565266854,Cephalocho:0.0465811335)71:0.0061202606,(Urochordat:0.0680269791,(Mammalia00:0.0102090846,Actinopter:0.0126600872)100:0.0271980364)79:0.0066455384)100:0.0110035821)100:0.0123721014,((((((((Neurospora:0.0238573909,Magnaporth:0.0273571024)100:0.0084098495,Gibberella:0.0316408333)100:0.0168068614,Eurotiomyc:0.0339179812)100:0.0425633056,(Candida0al:0.0438048369,Saccharomy:0.0558455875)100:0.0539566439)100:0.0181069649,Schizosacc:0.0843064099)100:0.0214194799,(Ustilago0m:0.0739326679,(Homobasidi:0.0473514169,Cryptococc:0.0712098743)100:0.0118314827)100:0.0262173332)100:0.0144201906,Glomales00:0.0550834629)86:0.0090268938,Chytridiom:0.0931296998)100:0.0777795243)100:0.0384383324)100:0.0296222815)100:0.0245777674)100:0.0198692809);
